# Supplementary material for: A Spectroscopic and Molecular Dynamics Study on the Aggregation Properties of a Lipopeptide Analogue of Liraglutide, a Therapeutic Peptide against Diabetes Type 2
Source: Molecules. 2023 Nov 11;28(22):7536. doi: 10.3390/molecules28227536 (PMC10674484; doi:10.3390/molecules28227536)
Supplement: Supplementary file 1 [file molecules-28-07536-s001.zip]

Archive with 1 entries (1 files):
- molecules-2700569-supplementary.pdf
